# Supplementary material for: A Rare Case of Hepatic Vanishing Bile Duct Syndrome Occurring after Combination Therapy with Nivolumab and Cabozantinib in a Patient with Renal Carcinoma
Source: Diagnostics (Basel). 2022 Feb 19;12(2):539. doi: 10.3390/diagnostics12020539 (PMC8871391; doi:10.3390/diagnostics12020539)
Supplement: Supplementary file 1 [file diagnostics-12-00539-s001.zip]

Archive with 1 entries (1 files):
- diagnostics-1582214-SI.pdf
